# Supplementary material for: PagGRF11 Overexpression Promotes Stem Development and Dwarfing in Populus
Source: Int J Mol Sci. 2022 Jul 16;23(14):7858. doi: 10.3390/ijms23147858 (PMC9323871; doi:10.3390/ijms23147858)
Supplement: Supplementary file 1 [file ijms-23-07858-s001.zip]

Archive with 1 entries (1 files):
- ijms-1801723-supplementary.pdf
